# Supplementary material for: Mus (Pyromys) dumbara, a new endemic species of spiny mouse (Mammalia, Rodentia, Muridae) from Sri Lanka
Source: Zookeys. 2026 May 26;1280:265–85. doi: 10.3897/zookeys.1280.163907 (PMC13231179; doi:10.3897/zookeys.1280.163907)
Supplement: XML Treatment for Mus dumbara [file zookeys.1280.163907-treatment1.xml]

<!DOCTYPE tp:taxon-treatment
  PUBLIC "-//TaxonX//DTD Taxonomic Treatment Publishing DTD v0 20100105//EN" "tax-treatment-NSO.dtd">
<tp:taxon-treatment xmlns:tp="http://www.plazi.org/taxpub"><tp:treatment-meta><kwd-group><label>Taxon classification</label><kwd>
                <named-content content-type="kingdom">
                  <named-content content-type="taxon-name">
                    <named-content content-type="kingdom">Animalia</named-content>
                  </named-content>
                </named-content>
              </kwd><kwd>
                <named-content content-type="order">Phyllodocida</named-content>
              </kwd><kwd>
                <named-content content-type="family">Aphroditidae</named-content>
              </kwd></kwd-group><mixed-citation publication-type="journal"><person-group><name><surname>Boyagoda</surname><given-names>Suyama H.</given-names></name><name><surname>Meegaskumbura</surname><given-names>Madhava</given-names></name><name><surname>Manamendra-Arachchi</surname><given-names>Kelum</given-names></name></person-group><article-title><italic><tp:taxon-name><tp:taxon-name-part taxon-name-part-type="subgenus" reg="Mus">Mus</tp:taxon-name-part></tp:taxon-name></italic> (<italic><tp:taxon-name><tp:taxon-name-part taxon-name-part-type="genus" reg="Mus"/><tp:taxon-name-part taxon-name-part-type="subgenus" reg="Pyromys">Pyromys</tp:taxon-name-part></tp:taxon-name></italic>) <italic><tp:taxon-name><tp:taxon-name-part taxon-name-part-type="genus" reg="Mus"/><tp:taxon-name-part taxon-name-part-type="species" reg="dumbara">dumbara</tp:taxon-name-part></tp:taxon-name></italic>, a new endemic species of spiny mouse (<tp:taxon-name><tp:taxon-name-part taxon-name-part-type="class" reg="Mammalia">Mammalia</tp:taxon-name-part></tp:taxon-name>, <tp:taxon-name><tp:taxon-name-part taxon-name-part-type="order" reg="Rodentia">Rodentia</tp:taxon-name-part></tp:taxon-name>, <tp:taxon-name><tp:taxon-name-part taxon-name-part-type="family" reg="Muridae">Muridae</tp:taxon-name-part></tp:taxon-name>) from Sri Lanka</article-title><source>Zookeys</source><day>26</day><month>05</month><year>2026</year><volume>1280</volume><fpage>265</fpage><lpage>285</lpage><pub-id pub-id-type="doi">10.3897/zookeys.1280.163907</pub-id></mixed-citation></tp:treatment-meta><tp:nomenclature><tp:taxon-name><object-id xmlns:xlink="http://www.w3.org/1999/xlink" content-type="arpha" xlink:type="simple">823EDF21-81B2-5A4C-B223-2221274038B5</object-id>
                    		<tp:taxon-name-part taxon-name-part-type="genus" reg="Mus">Mus</tp:taxon-name-part> <tp:taxon-name-part taxon-name-part-type="species" reg="dumbara">dumbara</tp:taxon-name-part>
                    	
                    		<object-id xmlns:xlink="http://www.w3.org/1999/xlink" content-type="zoobank" xlink:type="simple">https://zoobank.org/F6C32390-4A1E-4792-84BF-4ECD62CAD2C4</object-id>
                    	</tp:taxon-name><tp:taxon-status xmlns:xlink="http://www.w3.org/1999/xlink" xlink:type="simple">sp. nov.</tp:taxon-status><xref ref-type="fig" rid="F5">Fig. 5A</xref></tp:nomenclature><tp:treatment-sec sec-type="Type locality"><title>Type locality.</title><p>Sri Lanka, Puwakpittiya, Matale district, <named-content xmlns:xlink="http://www.w3.org/1999/xlink" content-type="dwc:verbatimCoordinates" xlink:type="simple">07°34.73'N, 80°44.18'E</named-content>, forest edge near a paddy field, 11 March 2004.</p><fig id="F5" position="float" orientation="portrait"><object-id xmlns:xlink="http://www.w3.org/1999/xlink" content-type="doi" xlink:type="simple">10.3897/zookeys.1280.163907.figure5</object-id><object-id xmlns:xlink="http://www.w3.org/1999/xlink" content-type="arpha" xlink:type="simple">6DED48CB-41E0-5BC2-B8E1-CEB2152A1FCC</object-id><label>Figure 5.</label><caption><p>Live specimens of spiny mice from Sri Lanka showing the external similarity. <bold>A</bold>. The new species <italic><tp:taxon-name><tp:taxon-name-part taxon-name-part-type="genus" reg="Mus">Mus</tp:taxon-name-part> <tp:taxon-name-part taxon-name-part-type="species" reg="dumbara">dumbara</tp:taxon-name-part></tp:taxon-name></italic> (2026.01.02NH); <bold>B</bold>. <italic><tp:taxon-name><tp:taxon-name-part taxon-name-part-type="genus" reg="Mus">Mus</tp:taxon-name-part> <tp:taxon-name-part taxon-name-part-type="species" reg="fernandoni">fernandoni</tp:taxon-name-part></tp:taxon-name></italic> (specimen not collected); <bold>C</bold>. <italic><tp:taxon-name><tp:taxon-name-part taxon-name-part-type="genus" reg="Mus">Mus</tp:taxon-name-part> <tp:taxon-name-part taxon-name-part-type="species" reg="mayori">mayori</tp:taxon-name-part></tp:taxon-name></italic> (WHT 6883), a specimen with a tail having white ventral side; <bold>D</bold>. <italic><tp:taxon-name><tp:taxon-name-part taxon-name-part-type="genus" reg="Mus">Mus</tp:taxon-name-part> <tp:taxon-name-part taxon-name-part-type="species" reg="mayori">mayori</tp:taxon-name-part></tp:taxon-name></italic> (WHT 6866), a specimen with a brown tail. Photographs by MM and SHB.</p></caption><graphic xmlns:xlink="http://www.w3.org/1999/xlink" xlink:href="zookeys-1280-265_article-163907__-g005.jpg" id="oo_1657686.jpg" position="float" orientation="portrait" xlink:type="simple"><uri content-type="original_file" xlink:type="simple">https://binary.pensoft.net/fig/1657686</uri></graphic></fig></tp:treatment-sec><tp:treatment-sec sec-type="Type material"><title>Type material.</title><p><bold><italic>Holotype</italic></bold>. • 2026.01.01NH (female, 74.3 mm <abbrev xmlns:xlink="http://www.w3.org/1999/xlink" xlink:title="combined head and body length" xlink:type="simple">HBL</abbrev>), skin preserved; skull removed and preserved separately. Collected by M. M. Bahir and M. Meegaskumbura on 11 March 2004, at Puwakpittiya, Matale district (<named-content xmlns:xlink="http://www.w3.org/1999/xlink" content-type="dwc:verbatimCoordinates" xlink:type="simple">07°34.73'N, 80°44.18'E</named-content>, elevation 370 m). <bold><italic>Paratype</italic></bold>. • 2026.01.02NH (female, 77.8 mm <abbrev xmlns:xlink="http://www.w3.org/1999/xlink" xlink:title="combined head and body length" xlink:type="simple">HBL</abbrev>), collected by M. Meegaskumbura, M. M. Bahir and S.H. Boyagoda on 17 March 2004, other collection data same as holotype. Specimen preserved in alcohol; skull removed and preserved separately.</p></tp:treatment-sec><tp:treatment-sec sec-type="Common name"><title>Common name.</title><p>Since the two specimens were collected from the Puwakpitiya valley in the Dumbara Mountain Range, the new species is given the common name “Dumbara valley spiny mouse” in English and “Dumbara katu heen meeya” in Sinhala.</p></tp:treatment-sec><tp:treatment-sec sec-type="Distribution"><title>Distribution.</title><p><italic><tp:taxon-name><tp:taxon-name-part taxon-name-part-type="genus" reg="Mus">Mus</tp:taxon-name-part> <tp:taxon-name-part taxon-name-part-type="species" reg="dumbara">dumbara</tp:taxon-name-part></tp:taxon-name></italic> is currently known only from the type locality at Puwakpitiya in a valley in the north of the Dumbara Mountain Range.</p></tp:treatment-sec><tp:treatment-sec sec-type="Diagnosis"><title>Diagnosis.</title><p><italic><tp:taxon-name><tp:taxon-name-part taxon-name-part-type="genus" reg="Mus">Mus</tp:taxon-name-part> <tp:taxon-name-part taxon-name-part-type="species" reg="dumbara">dumbara</tp:taxon-name-part></tp:taxon-name></italic> sp. nov. is a medium-sized species of <tp:taxon-name><tp:taxon-name-part taxon-name-part-type="genus" reg="Mus">Mus</tp:taxon-name-part> (<tp:taxon-name-part taxon-name-part-type="subgenus" reg="Pyromys">Pyromys</tp:taxon-name-part>)</tp:taxon-name> characterised by a unique combination of external and cranial characters. Externally, the tail is slightly longer than the head–body length. The hind feet have pinkish-white toes, while the remainder of the dorsal surface bears a mixture of fulvous-brown, grey, and white hairs. Cranially, the species exhibits a moderately prominent supraorbital ridge, most clearly expressed at the parietal–frontal junction above the orbit. The least interorbital width is less than 4 mm. The incisive foramina extend posteriorly to the level of the mid–<abbrev xmlns:xlink="http://www.w3.org/1999/xlink" xlink:title="first molar" xlink:type="simple">M1</abbrev>, and the difference between the lengths of the incisive foramina and the bony palate is consistently 2.2–2.7 mm. Both upper and mandibular molar cusp patterns conform to the general murine condition. On the second upper molar (<abbrev xmlns:xlink="http://www.w3.org/1999/xlink" xlink:title="second upper molar" xlink:type="simple">M2</abbrev>), cusp t3 is well developed.</p></tp:treatment-sec><tp:treatment-sec sec-type="Description"><title>Description.</title><p><italic><tp:taxon-name><tp:taxon-name-part taxon-name-part-type="genus" reg="Mus">Mus</tp:taxon-name-part> <tp:taxon-name-part taxon-name-part-type="species" reg="dumbara">dumbara</tp:taxon-name-part></tp:taxon-name></italic> is a medium-sized murine rodent with 74.3 and 77.8 mm <abbrev xmlns:xlink="http://www.w3.org/1999/xlink" xlink:title="combined head and body length" xlink:type="simple">HBL</abbrev> in the holotype and paratype, respectively, which were sexually mature females. Tail slender, its length slightly exceeding that of <abbrev xmlns:xlink="http://www.w3.org/1999/xlink" xlink:title="combined head and body length" xlink:type="simple">HBL</abbrev> (tail length 107.3, 104.1% of <abbrev xmlns:xlink="http://www.w3.org/1999/xlink" xlink:title="combined head and body length" xlink:type="simple">HBL</abbrev>) and naked. Head length 26.1, 28.0 mm. Ears prominent, with short hairs on both sides of the pinna, height 13.3, 13.5 mm. The dorsum appears speckled due to pale fulvous fine hairs and greyish brown spiny guard hairs with a broad silvery white line in the middle. The venter is white. The ventral side of tail is also white to the tip. Dorsal side of the tail is dusky. The dorsal side of fore feet and digits of hind feet are covered with white hair, giving them a pinkish white appearance. Rest of the hind feet have the same colour as the dorsum. The whiskers on the dorsal side are black with silvery white tips and the whiskers on the sides are silvery.</p><p>Skull small with an occipitonasal length of 23.4, 23.6 mm; nasals extending beyond incisors and nasal cavity, covering them in the dorsal view; rounded anterior nasal margins, narrow rostrum, premaxillaries terminating slightly anterior to the level of nasal bones at the posterior margin; moderately deep zygomatic notches; moderately prominent supraorbital ridge which is clearer at the junction between parietal and frontal upon the orbit; interparietal bone is trapezoidal forming a slight indent in the middle towards the sagittal suture; occipital is smooth and rounded; incisive foramina reaching mid first molar (<abbrev xmlns:xlink="http://www.w3.org/1999/xlink" xlink:title="first molar" xlink:type="simple">M1</abbrev>); narrow mesopterygoid fossa of 0.7 mm, 0.7 mm; length of incisive foramina (<abbrev xmlns:xlink="http://www.w3.org/1999/xlink" xlink:title="length of incisive foramen" xlink:type="simple">LIF</abbrev>) longer than length of bony palate (<abbrev xmlns:xlink="http://www.w3.org/1999/xlink" xlink:title="length of bony palate" xlink:type="simple">LBP</abbrev>); difference between <abbrev xmlns:xlink="http://www.w3.org/1999/xlink" xlink:title="length of incisive foramen" xlink:type="simple">LIF</abbrev> and <abbrev xmlns:xlink="http://www.w3.org/1999/xlink" xlink:title="length of bony palate" xlink:type="simple">LBP</abbrev> 2.7, 2.2 mm; least interorbital width 3.5, 3.7 mm; auditory bullae prominent and globular, with short eustachian tubes; paraoccipital process small. Mandible is thin and elongated, with coronoid process that is slightly higher than the condylar process; coronoid process is small and thin; angular process is short and pointed upwards; both angular notch and sigmoid notch are shallow giving the mandible a flat broad appearance; lower diastema length slightly longer than the mandibular tooth row.</p></tp:treatment-sec><tp:treatment-sec sec-type="Comparison"><title>Comparison.</title><p><italic><tp:taxon-name><tp:taxon-name-part taxon-name-part-type="genus" reg="Mus">Mus</tp:taxon-name-part> <tp:taxon-name-part taxon-name-part-type="species" reg="dumbara">dumbara</tp:taxon-name-part></tp:taxon-name></italic> is distinguished from <italic><tp:taxon-name><tp:taxon-name-part taxon-name-part-type="genus" reg="Mus">M.</tp:taxon-name-part> <tp:taxon-name-part taxon-name-part-type="species" reg="mayori">mayori</tp:taxon-name-part></tp:taxon-name></italic> and <italic><tp:taxon-name><tp:taxon-name-part taxon-name-part-type="genus" reg="Mus">M.</tp:taxon-name-part> <tp:taxon-name-part taxon-name-part-type="species" reg="fernandoni">fernandoni</tp:taxon-name-part></tp:taxon-name></italic>, the two Sri Lankan spiny mice, by several external and cranial characteristics. <italic><tp:taxon-name><tp:taxon-name-part taxon-name-part-type="genus" reg="Mus">Mus</tp:taxon-name-part> <tp:taxon-name-part taxon-name-part-type="species" reg="dumbara">dumbara</tp:taxon-name-part></tp:taxon-name></italic> can be differentiated from <italic><tp:taxon-name><tp:taxon-name-part taxon-name-part-type="genus" reg="Mus">M.</tp:taxon-name-part> <tp:taxon-name-part taxon-name-part-type="species" reg="mayori">mayori</tp:taxon-name-part></tp:taxon-name></italic> by its overall smaller size (Table <xref ref-type="table" rid="T3">3</xref>). It can be distinguished from <italic><tp:taxon-name><tp:taxon-name-part taxon-name-part-type="genus" reg="Mus">Mus</tp:taxon-name-part> <tp:taxon-name-part taxon-name-part-type="species" reg="fernandoni">fernandoni</tp:taxon-name-part></tp:taxon-name></italic>, by having a tail longer than the <abbrev xmlns:xlink="http://www.w3.org/1999/xlink" xlink:title="combined head and body length" xlink:type="simple">HBL</abbrev> (vs the tail length shorter than the <abbrev xmlns:xlink="http://www.w3.org/1999/xlink" xlink:title="combined head and body length" xlink:type="simple">HBL</abbrev> in <italic><tp:taxon-name><tp:taxon-name-part taxon-name-part-type="genus" reg="Mus">M.</tp:taxon-name-part> <tp:taxon-name-part taxon-name-part-type="species" reg="fernandoni">fernandoni</tp:taxon-name-part></tp:taxon-name></italic>) and pinkish white toes of hind feet with fulvous-brown, white, and grey hairs on rest of the dorsal side of the hind feet (vs pinkish white extending up to ankle on dorsal side of hind feet in <italic><tp:taxon-name><tp:taxon-name-part taxon-name-part-type="genus" reg="Mus">M.</tp:taxon-name-part> <tp:taxon-name-part taxon-name-part-type="species" reg="fernandoni">fernandoni</tp:taxon-name-part></tp:taxon-name></italic>) (Fig. <xref ref-type="fig" rid="F5">5</xref>). Hind feet colour of <italic><tp:taxon-name><tp:taxon-name-part taxon-name-part-type="genus" reg="Mus">M.</tp:taxon-name-part> <tp:taxon-name-part taxon-name-part-type="species" reg="mayori">mayori</tp:taxon-name-part></tp:taxon-name></italic> specimens vary with overall body colour. Specimens that resemble <italic><tp:taxon-name><tp:taxon-name-part taxon-name-part-type="genus" reg="Mus">M.</tp:taxon-name-part> <tp:taxon-name-part taxon-name-part-type="species" reg="fernandoni">fernandoni</tp:taxon-name-part></tp:taxon-name></italic> and <italic><tp:taxon-name><tp:taxon-name-part taxon-name-part-type="genus" reg="Mus">M.</tp:taxon-name-part> <tp:taxon-name-part taxon-name-part-type="species" reg="dumbara">dumbara</tp:taxon-name-part></tp:taxon-name></italic> have pinkish-white feet, similar to <italic><tp:taxon-name><tp:taxon-name-part taxon-name-part-type="genus" reg="Mus">M.</tp:taxon-name-part> <tp:taxon-name-part taxon-name-part-type="species" reg="fernandoni">fernandoni</tp:taxon-name-part></tp:taxon-name></italic> (Fig. <xref ref-type="fig" rid="F5">5C, D</xref>). In contrast, other individuals have feet that are entirely dark brown on the upper surface, or with the extreme tips of the toes appearing white.</p><table-wrap id="T3" position="float" orientation="portrait"><label>Table 3.</label><caption><p>External measurements (mm) of <italic><tp:taxon-name><tp:taxon-name-part taxon-name-part-type="genus" reg="Mus">M.</tp:taxon-name-part> <tp:taxon-name-part taxon-name-part-type="species" reg="dumbara">dumbara</tp:taxon-name-part></tp:taxon-name></italic>, <italic><tp:taxon-name><tp:taxon-name-part taxon-name-part-type="genus" reg="Mus">M.</tp:taxon-name-part> <tp:taxon-name-part taxon-name-part-type="species" reg="fernandoni">fernandoni</tp:taxon-name-part></tp:taxon-name></italic> and <italic><tp:taxon-name><tp:taxon-name-part taxon-name-part-type="genus" reg="Mus">M.</tp:taxon-name-part> <tp:taxon-name-part taxon-name-part-type="species" reg="mayori">mayori</tp:taxon-name-part></tp:taxon-name>. <tp:taxon-name><tp:taxon-name-part taxon-name-part-type="genus" reg="Mus">M.</tp:taxon-name-part> <tp:taxon-name-part taxon-name-part-type="species" reg="dumbara">dumbara</tp:taxon-name-part></tp:taxon-name></italic> (<italic>n</italic> = 2), <italic><tp:taxon-name><tp:taxon-name-part taxon-name-part-type="genus" reg="Mus">M.</tp:taxon-name-part> <tp:taxon-name-part taxon-name-part-type="species" reg="fernandoni">fernandoni</tp:taxon-name-part></tp:taxon-name></italic> (<italic>n</italic> = 7), <italic><tp:taxon-name><tp:taxon-name-part taxon-name-part-type="genus" reg="Mus">M.</tp:taxon-name-part> <tp:taxon-name-part taxon-name-part-type="species" reg="mayori">mayori</tp:taxon-name-part></tp:taxon-name></italic> with long tails (<italic>n</italic> = 7), and <italic><tp:taxon-name><tp:taxon-name-part taxon-name-part-type="genus" reg="Mus">M.</tp:taxon-name-part> <tp:taxon-name-part taxon-name-part-type="species" reg="mayori">mayori</tp:taxon-name-part></tp:taxon-name></italic> with short tails (<italic>n</italic> = 11). Average and standard deviation are given in brackets after the range of the measurements. Note: measurements of long-tailed and short-tailed <italic><tp:taxon-name><tp:taxon-name-part taxon-name-part-type="genus" reg="Mus">M.</tp:taxon-name-part> <tp:taxon-name-part taxon-name-part-type="species" reg="mayori">mayori</tp:taxon-name-part></tp:taxon-name></italic> morphotypes are presented separately for comparison.</p></caption><table><tbody><tr><th rowspan="1" colspan="1"/><th rowspan="1" colspan="1"><italic><tp:taxon-name><tp:taxon-name-part taxon-name-part-type="genus" reg="Mus">M.</tp:taxon-name-part> <tp:taxon-name-part taxon-name-part-type="species" reg="dumbara">dumbara</tp:taxon-name-part></tp:taxon-name></italic> (holotype, paratype)</th><th rowspan="1" colspan="1">
                      <italic>
                        <tp:taxon-name><tp:taxon-name-part taxon-name-part-type="genus" reg="Mus">M.</tp:taxon-name-part> <tp:taxon-name-part taxon-name-part-type="species" reg="fernandoni">fernandoni</tp:taxon-name-part></tp:taxon-name>
                      </italic>
                    </th><th rowspan="1" colspan="1"><italic><tp:taxon-name><tp:taxon-name-part taxon-name-part-type="genus" reg="Mus">M.</tp:taxon-name-part> <tp:taxon-name-part taxon-name-part-type="species" reg="mayori">mayori</tp:taxon-name-part></tp:taxon-name></italic> (long tailed)</th><th rowspan="1" colspan="1"><italic><tp:taxon-name><tp:taxon-name-part taxon-name-part-type="genus" reg="Mus">M.</tp:taxon-name-part> <tp:taxon-name-part taxon-name-part-type="species" reg="mayori">mayori</tp:taxon-name-part></tp:taxon-name></italic> (short tailed)</th></tr><tr><td rowspan="1" colspan="1">Head length</td><td rowspan="1" colspan="1">26.1, 28.0</td><td rowspan="1" colspan="1">27.1-31.8 (30.4 ± 1.6)</td><td rowspan="1" colspan="1">32.2-39.4 (34.6 ± 2.7)</td><td rowspan="1" colspan="1">31.1-45.8 (34.3 ± 4.6)</td></tr><tr><td rowspan="1" colspan="1">Head and body length (<abbrev xmlns:xlink="http://www.w3.org/1999/xlink" xlink:title="combined head and body length" xlink:type="simple">HBL</abbrev>)</td><td rowspan="1" colspan="1">74.3, 77.8</td><td rowspan="1" colspan="1">83.4-90.2 (87.7 ± 2.5)</td><td rowspan="1" colspan="1">90.0-106.1 (97.1 ± 4.9)</td><td rowspan="1" colspan="1">91.7-117.5 (102.5 ± 6.9)</td></tr><tr><td rowspan="1" colspan="1">Tail length (<abbrev xmlns:xlink="http://www.w3.org/1999/xlink" xlink:title="tail length" xlink:type="simple">TL</abbrev>)</td><td rowspan="1" colspan="1">79.7, 81.0</td><td rowspan="1" colspan="1">70.7-76.1 (73.7 ± 1.8)</td><td rowspan="1" colspan="1">92.0-112.1 (103.7 ± 6.9)</td><td rowspan="1" colspan="1">88.3-99.7 (93.5 ± 4.1)</td></tr><tr><td rowspan="1" colspan="1">(<abbrev xmlns:xlink="http://www.w3.org/1999/xlink" xlink:title="tail length" xlink:type="simple">TL</abbrev>/<abbrev xmlns:xlink="http://www.w3.org/1999/xlink" xlink:title="combined head and body length" xlink:type="simple">HBL</abbrev>)×100</td><td rowspan="1" colspan="1">107.3, 104.1</td><td rowspan="1" colspan="1">81.3-87.5 (84.1 ± 2.0)</td><td rowspan="1" colspan="1">101.8-117.0 (106.9 ± 5.4)</td><td rowspan="1" colspan="1">87.1-97.6 (91.5 ± 4.8)</td></tr><tr><td rowspan="1" colspan="1">Ear height</td><td rowspan="1" colspan="1">13.3, 13.5</td><td rowspan="1" colspan="1">13.2-15.9 (14.7 ± 0.9)</td><td rowspan="1" colspan="1">16.0-18.1 (17.1 ± 0.9)</td><td rowspan="1" colspan="1">16.4-18.9 (17.1 ± 0.7)</td></tr><tr><td rowspan="1" colspan="1">Hind foot length</td><td rowspan="1" colspan="1">19.3, 18.2</td><td rowspan="1" colspan="1">18.1-19.6 (18.8 ± 0.5)</td><td rowspan="1" colspan="1">25.0-26.9 (25.8 ± 0.7)</td><td rowspan="1" colspan="1">23.9-27.5 (24.9 ± 1.0)</td></tr></tbody></table></table-wrap><p>Both <italic><tp:taxon-name><tp:taxon-name-part taxon-name-part-type="genus" reg="Mus">M.</tp:taxon-name-part> <tp:taxon-name-part taxon-name-part-type="species" reg="dumbara">dumbara</tp:taxon-name-part></tp:taxon-name></italic> and <italic><tp:taxon-name><tp:taxon-name-part taxon-name-part-type="genus" reg="Mus">M.</tp:taxon-name-part> <tp:taxon-name-part taxon-name-part-type="species" reg="fernandoni">fernandoni</tp:taxon-name-part></tp:taxon-name></italic> belong to subgenus <italic><tp:taxon-name><tp:taxon-name-part taxon-name-part-type="subgenus" reg="Pyromys">Pyromys</tp:taxon-name-part></tp:taxon-name></italic>. Hence, they share skull characteristics of <italic><tp:taxon-name><tp:taxon-name-part taxon-name-part-type="subgenus" reg="Pyromys">Pyromys</tp:taxon-name-part></tp:taxon-name></italic> which can be used to distinguish them from <tp:taxon-name><tp:taxon-name-part taxon-name-part-type="genus" reg="Mus">M.</tp:taxon-name-part> (<tp:taxon-name-part taxon-name-part-type="subgenus" reg="Coelomys">Coelomys</tp:taxon-name-part>) <tp:taxon-name-part taxon-name-part-type="species" reg="mayori">mayori</tp:taxon-name-part></tp:taxon-name>: presence of supraorbital ridge (vs absence of supraorbital ridge in <italic><tp:taxon-name><tp:taxon-name-part taxon-name-part-type="genus" reg="Mus">M.</tp:taxon-name-part> <tp:taxon-name-part taxon-name-part-type="species" reg="mayori">mayori</tp:taxon-name-part></tp:taxon-name></italic>); incisive foramina reaching mid <abbrev xmlns:xlink="http://www.w3.org/1999/xlink" xlink:title="first molar" xlink:type="simple">M1</abbrev> (vs incisive foramina terminating before anterior root of <abbrev xmlns:xlink="http://www.w3.org/1999/xlink" xlink:title="first molar" xlink:type="simple">M1</abbrev> in <italic><tp:taxon-name><tp:taxon-name-part taxon-name-part-type="genus" reg="Mus">M.</tp:taxon-name-part> <tp:taxon-name-part taxon-name-part-type="species" reg="mayori">mayori</tp:taxon-name-part></tp:taxon-name></italic>) (Fig. <xref ref-type="fig" rid="F6">6</xref>). In addition to these characteristics, least interorbital width (<abbrev xmlns:xlink="http://www.w3.org/1999/xlink" xlink:title="least interorbital width" xlink:type="simple">LIOW</abbrev>) less than 4 mm (vs greater than 4 mm in <italic><tp:taxon-name><tp:taxon-name-part taxon-name-part-type="genus" reg="Mus">M.</tp:taxon-name-part> <tp:taxon-name-part taxon-name-part-type="species" reg="mayori">mayori</tp:taxon-name-part></tp:taxon-name></italic>); higher difference (2.2–2.7 mm) between the length of incisive foramen (<abbrev xmlns:xlink="http://www.w3.org/1999/xlink" xlink:title="length of incisive foramen" xlink:type="simple">LIF</abbrev>) and the length of bony palate (<abbrev xmlns:xlink="http://www.w3.org/1999/xlink" xlink:title="length of bony palate" xlink:type="simple">LBP</abbrev>) (vs smaller difference (0.1–2.0 mm) in <italic><tp:taxon-name><tp:taxon-name-part taxon-name-part-type="genus" reg="Mus">M.</tp:taxon-name-part> <tp:taxon-name-part taxon-name-part-type="species" reg="mayori">mayori</tp:taxon-name-part></tp:taxon-name></italic>); <abbrev xmlns:xlink="http://www.w3.org/1999/xlink" xlink:title="length of incisive foramen" xlink:type="simple">LIF</abbrev> is distinctly longer falling within the range of the <abbrev xmlns:xlink="http://www.w3.org/1999/xlink" xlink:title="length of incisive foramen" xlink:type="simple">LIF</abbrev> of <italic><tp:taxon-name><tp:taxon-name-part taxon-name-part-type="genus" reg="Mus">M.</tp:taxon-name-part> <tp:taxon-name-part taxon-name-part-type="species" reg="mayori">mayori</tp:taxon-name-part></tp:taxon-name></italic> and as a percentage of <abbrev xmlns:xlink="http://www.w3.org/1999/xlink" xlink:title="greatest length of skull" xlink:type="simple">GL</abbrev>, it is 23.4–25.9% (vs 19.1–22.7% in <italic><tp:taxon-name><tp:taxon-name-part taxon-name-part-type="genus" reg="Mus">M.</tp:taxon-name-part> <tp:taxon-name-part taxon-name-part-type="species" reg="mayori">mayori</tp:taxon-name-part></tp:taxon-name></italic>); larger cusp t3 of <abbrev xmlns:xlink="http://www.w3.org/1999/xlink" xlink:title="second upper molar" xlink:type="simple">M2</abbrev> (vs very small t3 of <abbrev xmlns:xlink="http://www.w3.org/1999/xlink" xlink:title="second upper molar" xlink:type="simple">M2</abbrev> in <italic><tp:taxon-name><tp:taxon-name-part taxon-name-part-type="genus" reg="Mus">M.</tp:taxon-name-part> <tp:taxon-name-part taxon-name-part-type="species" reg="mayori">mayori</tp:taxon-name-part></tp:taxon-name></italic>) can also be used to distinguish the two <italic><tp:taxon-name><tp:taxon-name-part taxon-name-part-type="subgenus" reg="Pyromys">Pyromys</tp:taxon-name-part></tp:taxon-name></italic> species from <italic><tp:taxon-name><tp:taxon-name-part taxon-name-part-type="genus" reg="Mus">M.</tp:taxon-name-part> <tp:taxon-name-part taxon-name-part-type="species" reg="mayori">mayori</tp:taxon-name-part></tp:taxon-name></italic> (Table <xref ref-type="table" rid="T4">4</xref>; Fig. <xref ref-type="fig" rid="F7">7</xref>).</p><fig id="F6" position="float" orientation="portrait"><object-id xmlns:xlink="http://www.w3.org/1999/xlink" content-type="doi" xlink:type="simple">10.3897/zookeys.1280.163907.figure6</object-id><object-id xmlns:xlink="http://www.w3.org/1999/xlink" content-type="arpha" xlink:type="simple">CC956975-9C6E-599D-AE65-51B54F9FD222</object-id><label>Figure 6.</label><caption><p>Dorsal, ventral, and lateral view of skulls and lateral and medial views of mandibles of the three species compared in the study. Left column: <italic><tp:taxon-name><tp:taxon-name-part taxon-name-part-type="genus" reg="Mus">Mus</tp:taxon-name-part> <tp:taxon-name-part taxon-name-part-type="species" reg="dumbara">dumbara</tp:taxon-name-part></tp:taxon-name></italic> (2026.01.01NH); middle column: <italic><tp:taxon-name><tp:taxon-name-part taxon-name-part-type="genus" reg="Mus">M.</tp:taxon-name-part> <tp:taxon-name-part taxon-name-part-type="species" reg="fernandoni">fernandoni</tp:taxon-name-part></tp:taxon-name></italic> (WHT6923); right column: <italic><tp:taxon-name><tp:taxon-name-part taxon-name-part-type="genus" reg="Mus">Mus</tp:taxon-name-part> <tp:taxon-name-part taxon-name-part-type="species" reg="mayori">mayori</tp:taxon-name-part></tp:taxon-name></italic> (WHT6863). Scale bar: 4 mm. Photographs by MM and SHB.</p></caption><graphic xmlns:xlink="http://www.w3.org/1999/xlink" xlink:href="zookeys-1280-265_article-163907__-g006.jpg" id="oo_1657687.jpg" position="float" orientation="portrait" xlink:type="simple"><uri content-type="original_file" xlink:type="simple">https://binary.pensoft.net/fig/1657687</uri></graphic></fig><fig id="F7" position="float" orientation="portrait"><object-id xmlns:xlink="http://www.w3.org/1999/xlink" content-type="doi" xlink:type="simple">10.3897/zookeys.1280.163907.figure7</object-id><object-id xmlns:xlink="http://www.w3.org/1999/xlink" content-type="arpha" xlink:type="simple">8B207EBC-9D23-5466-BB0B-C53C24D45ECB</object-id><label>Figure 7.</label><caption><p>Maxillary (left) and mandibular (right) molar rows of <italic><tp:taxon-name><tp:taxon-name-part taxon-name-part-type="genus" reg="Mus">Mus</tp:taxon-name-part> <tp:taxon-name-part taxon-name-part-type="species" reg="mayori">mayori</tp:taxon-name-part></tp:taxon-name></italic>, <italic><tp:taxon-name><tp:taxon-name-part taxon-name-part-type="genus" reg="Mus">M.</tp:taxon-name-part> <tp:taxon-name-part taxon-name-part-type="species" reg="fernandoni">fernandoni</tp:taxon-name-part></tp:taxon-name></italic>, and holotype and paratype of <italic><tp:taxon-name><tp:taxon-name-part taxon-name-part-type="genus" reg="Mus">M.</tp:taxon-name-part> <tp:taxon-name-part taxon-name-part-type="species" reg="dumbara">dumbara</tp:taxon-name-part></tp:taxon-name></italic> to show the size variation and difference in t3 of <abbrev xmlns:xlink="http://www.w3.org/1999/xlink" xlink:title="second upper molar" xlink:type="simple">M2</abbrev>. Voucher numbers of maxillary teeth: WHT6863, WHT6882; mandibular teeth: WHT6835, WHT6923 for <italic><tp:taxon-name><tp:taxon-name-part taxon-name-part-type="genus" reg="Mus">M.</tp:taxon-name-part> <tp:taxon-name-part taxon-name-part-type="species" reg="mayori">mayori</tp:taxon-name-part></tp:taxon-name></italic> and <italic><tp:taxon-name><tp:taxon-name-part taxon-name-part-type="genus" reg="Mus">M.</tp:taxon-name-part> <tp:taxon-name-part taxon-name-part-type="species" reg="fernandoni">fernandoni</tp:taxon-name-part></tp:taxon-name></italic> (photographs by SHB; Scale bar: 1 mm; terminology <xref ref-type="bibr" rid="B36">Musser et al. 2006</xref>).</p></caption><graphic xmlns:xlink="http://www.w3.org/1999/xlink" xlink:href="zookeys-1280-265_article-163907__-g007.jpg" id="oo_1657688.jpg" position="float" orientation="portrait" xlink:type="simple"><uri content-type="original_file" xlink:type="simple">https://binary.pensoft.net/fig/1657688</uri></graphic></fig><table-wrap id="T4" position="float" orientation="portrait"><label>Table 4.</label><caption><p>Cranial measurements (mm) for <italic><tp:taxon-name><tp:taxon-name-part taxon-name-part-type="genus" reg="Mus">M.</tp:taxon-name-part> <tp:taxon-name-part taxon-name-part-type="species" reg="dumbara">dumbara</tp:taxon-name-part></tp:taxon-name></italic> (<italic>n =</italic> 2), <italic><tp:taxon-name><tp:taxon-name-part taxon-name-part-type="genus" reg="Mus">M.</tp:taxon-name-part> <tp:taxon-name-part taxon-name-part-type="species" reg="fernandoni">fernandoni</tp:taxon-name-part></tp:taxon-name></italic> (<italic>n =</italic> 7), and <italic><tp:taxon-name><tp:taxon-name-part taxon-name-part-type="genus" reg="Mus">M.</tp:taxon-name-part> <tp:taxon-name-part taxon-name-part-type="species" reg="mayori">mayori</tp:taxon-name-part></tp:taxon-name></italic> (<italic>n =</italic> 16). Mean and standard deviation are given in parentheses after the range of the measurements.</p></caption><table><tbody><tr><th rowspan="1" colspan="1"/><th rowspan="1" colspan="1"><italic><tp:taxon-name><tp:taxon-name-part taxon-name-part-type="genus" reg="Mus">M.</tp:taxon-name-part> <tp:taxon-name-part taxon-name-part-type="species" reg="dumbara">dumbara</tp:taxon-name-part></tp:taxon-name></italic> (holotype, paratype)</th><th rowspan="1" colspan="1">
                      <italic>
                        <tp:taxon-name><tp:taxon-name-part taxon-name-part-type="genus" reg="Mus">M.</tp:taxon-name-part> <tp:taxon-name-part taxon-name-part-type="species" reg="fernandoni">fernandoni</tp:taxon-name-part></tp:taxon-name>
                      </italic>
                    </th><th rowspan="1" colspan="1">
                      <italic>
                        <tp:taxon-name><tp:taxon-name-part taxon-name-part-type="genus" reg="Mus">M.</tp:taxon-name-part> <tp:taxon-name-part taxon-name-part-type="species" reg="mayori">mayori</tp:taxon-name-part></tp:taxon-name>
                      </italic>
                    </th></tr><tr><td rowspan="1" colspan="1">Occipitonasal length (<abbrev xmlns:xlink="http://www.w3.org/1999/xlink" xlink:title="occipitonasal length" xlink:type="simple">ONL</abbrev>)</td><td rowspan="1" colspan="1">23.4, 23.6</td><td rowspan="1" colspan="1">24.7-26.4 (25.8 ± 0.6)</td><td rowspan="1" colspan="1">28.4-30.8 (29.3 ± 0.7)</td></tr><tr><td rowspan="1" colspan="1">Greatest length of skull (<abbrev xmlns:xlink="http://www.w3.org/1999/xlink" xlink:title="greatest length of skull" xlink:type="simple">GL</abbrev>)</td><td rowspan="1" colspan="1">22, 22.3</td><td rowspan="1" colspan="1">24.0-25.6 (24.9 ± 0.6)</td><td rowspan="1" colspan="1">27.2-29.4 (27.9 ± 0.7)</td></tr><tr><td rowspan="1" colspan="1">Condylobasal length (<abbrev xmlns:xlink="http://www.w3.org/1999/xlink" xlink:title="condylobasal length" xlink:type="simple">CL</abbrev>)</td><td rowspan="1" colspan="1">21.1, 21.5</td><td rowspan="1" colspan="1">23.3-24.9 (24.3 ± 0.5)</td><td rowspan="1" colspan="1">25.7-28.3 (26.9 ± 0.7)</td></tr><tr><td rowspan="1" colspan="1">Basal length (<abbrev xmlns:xlink="http://www.w3.org/1999/xlink" xlink:title="basal length" xlink:type="simple">BL</abbrev>)</td><td rowspan="1" colspan="1">18.5, 19.0</td><td rowspan="1" colspan="1">21.1-22.4 (22.1 ± 0.6)</td><td rowspan="1" colspan="1">23.5-25.6 (24.7 ± 0.6)</td></tr><tr><td rowspan="1" colspan="1">Basilar length (<abbrev xmlns:xlink="http://www.w3.org/1999/xlink" xlink:title="basilar length" xlink:type="simple">BSL</abbrev>)</td><td rowspan="1" colspan="1">17.5, 17.8</td><td rowspan="1" colspan="1">20.0-21.4 (20.7 ± 0.4)</td><td rowspan="1" colspan="1">21.9-24.2 (23.0 ± 0.7)</td></tr><tr><td rowspan="1" colspan="1">Post-palatal length (<abbrev xmlns:xlink="http://www.w3.org/1999/xlink" xlink:title="post-palatal length" xlink:type="simple">PPL</abbrev>)</td><td rowspan="1" colspan="1">7.4, 8.1</td><td rowspan="1" colspan="1">8.7-9.4 (8.9 ± 0.2)</td><td rowspan="1" colspan="1">9.7-11.1 (10.4 ± 0.4)</td></tr><tr><td rowspan="1" colspan="1">Palatilar length (<abbrev xmlns:xlink="http://www.w3.org/1999/xlink" xlink:title="palatilar length" xlink:type="simple">PAL</abbrev>)</td><td rowspan="1" colspan="1">10.1, 10.2</td><td rowspan="1" colspan="1">11.5-12.8 (12.1 ± 0.4)</td><td rowspan="1" colspan="1">12.2-13.5 (12.8 ± 0.4)</td></tr><tr><td rowspan="1" colspan="1">Palatal length (<abbrev xmlns:xlink="http://www.w3.org/1999/xlink" xlink:title="palatal length" xlink:type="simple">PL</abbrev>)</td><td rowspan="1" colspan="1">10.7, 10.9</td><td rowspan="1" colspan="1">12.3-13.6 (13.0 ± 0.4)</td><td rowspan="1" colspan="1">13.8-15.0 (14.4 ± 0.4)</td></tr><tr><td rowspan="1" colspan="1">Length of bony palate (<abbrev xmlns:xlink="http://www.w3.org/1999/xlink" xlink:title="length of bony palate" xlink:type="simple">LBP</abbrev>)</td><td rowspan="1" colspan="1">3.0, 3.2</td><td rowspan="1" colspan="1">3.5-3.9 (3.7 ± 0.1)</td><td rowspan="1" colspan="1">4.2-5.3 (4.7 ± 0.3)</td></tr><tr><td rowspan="1" colspan="1">Length of incisive foramen (<abbrev xmlns:xlink="http://www.w3.org/1999/xlink" xlink:title="length of incisive foramen" xlink:type="simple">LIF</abbrev>)</td><td rowspan="1" colspan="1">5.7, 5.4</td><td rowspan="1" colspan="1">5.9-6.5 (6.1 ± 0.2)</td><td rowspan="1" colspan="1">5.4-6.4 (6.0 ± 0.3)</td></tr><tr><td rowspan="1" colspan="1"><abbrev xmlns:xlink="http://www.w3.org/1999/xlink" xlink:title="length of incisive foramen" xlink:type="simple">LIF</abbrev>-<abbrev xmlns:xlink="http://www.w3.org/1999/xlink" xlink:title="length of bony palate" xlink:type="simple">LBP</abbrev></td><td rowspan="1" colspan="1">2.7, 2.2</td><td rowspan="1" colspan="1">2.3-2.7 (2.4 ± 0.1)</td><td rowspan="1" colspan="1">0.1-2.0 (1.3 ± 0.5)</td></tr><tr><td rowspan="1" colspan="1">Width of mesopterygoid fossa (<abbrev xmlns:xlink="http://www.w3.org/1999/xlink" xlink:title="width of mesopterygoid fossa" xlink:type="simple">WMT</abbrev>)</td><td rowspan="1" colspan="1">0.7, 0.7</td><td rowspan="1" colspan="1">0.6-0.9 (0.7 ± 0.1)</td><td rowspan="1" colspan="1">1.2-1.7 (1.4 ± 0.2)</td></tr><tr><td rowspan="1" colspan="1">Length of rostrum (<abbrev xmlns:xlink="http://www.w3.org/1999/xlink" xlink:title="length of rostrum" xlink:type="simple">LR</abbrev>)</td><td rowspan="1" colspan="1">6.7, 7.2</td><td rowspan="1" colspan="1">7.7-9.0 (8.3 ± 0.5)</td><td rowspan="1" colspan="1">9.0-10.5 (9.8 ± 0.4)</td></tr><tr><td rowspan="1" colspan="1"><abbrev xmlns:xlink="http://www.w3.org/1999/xlink" xlink:title="length of rostrum" xlink:type="simple">LR</abbrev>/<abbrev xmlns:xlink="http://www.w3.org/1999/xlink" xlink:title="occipitonasal length" xlink:type="simple">ONL</abbrev>*100</td><td rowspan="1" colspan="1">28.6, 30.5</td><td rowspan="1" colspan="1">29.7-34.1 (32.3 ± 1.5)</td><td rowspan="1" colspan="1">31.0-36.3 (33.3 ± 1.5)</td></tr><tr><td rowspan="1" colspan="1">Greatest width of rostrum (<abbrev xmlns:xlink="http://www.w3.org/1999/xlink" xlink:title="greatest width of rostrum" xlink:type="simple">GWR</abbrev>)</td><td rowspan="1" colspan="1">2.6, 2.8</td><td rowspan="1" colspan="1">2.8-3.1 (3.0 ± 0.1)</td><td rowspan="1" colspan="1">3.1-4.2 (3.7 ± 0.3)</td></tr><tr><td rowspan="1" colspan="1">Least interorbital width (<abbrev xmlns:xlink="http://www.w3.org/1999/xlink" xlink:title="least interorbital width" xlink:type="simple">LIOW</abbrev>)</td><td rowspan="1" colspan="1">3.5, 3.7</td><td rowspan="1" colspan="1">3.7-3.9 (3.7 ± 0.1)</td><td rowspan="1" colspan="1">4.4-5.1 (4.8 ± 0.2)</td></tr><tr><td rowspan="1" colspan="1">Width of braincase (<abbrev xmlns:xlink="http://www.w3.org/1999/xlink" xlink:title="width of braincase" xlink:type="simple">WB</abbrev>)</td><td rowspan="1" colspan="1">10.3, 10.3</td><td rowspan="1" colspan="1">10.3-10.9 (10.5 ± 0.2)</td><td rowspan="1" colspan="1">11.4-12.2 (11.8 ± 0.2)</td></tr><tr><td rowspan="1" colspan="1">Zygomatic width (<abbrev xmlns:xlink="http://www.w3.org/1999/xlink" xlink:title="zygomatic width" xlink:type="simple">ZW</abbrev>)</td><td rowspan="1" colspan="1">10.7, Broken</td><td rowspan="1" colspan="1">11.4-12.6 (12.0 ± 0.5)</td><td rowspan="1" colspan="1">12.5-13.9 (13.3 ± 0.5)</td></tr><tr><td rowspan="1" colspan="1">Sagittal suture length (<abbrev xmlns:xlink="http://www.w3.org/1999/xlink" xlink:title="sagittal suture length" xlink:type="simple">SSL</abbrev>)</td><td rowspan="1" colspan="1">3.5, 3.8</td><td rowspan="1" colspan="1">3.9-4.5 (4.4 ± 0.2)</td><td rowspan="1" colspan="1">5.5-6.5 (5.9 ± 0.3)</td></tr><tr><td rowspan="1" colspan="1">Height of braincase (<abbrev xmlns:xlink="http://www.w3.org/1999/xlink" xlink:title="height of braincase" xlink:type="simple">HB</abbrev>)</td><td rowspan="1" colspan="1">6.5, 6.9</td><td rowspan="1" colspan="1">7.0-7.7 (7.3 ± 0.3)</td><td rowspan="1" colspan="1">7.4-8.8 (8.3 ± 0.3)</td></tr><tr><td rowspan="1" colspan="1">Width of zygomatic plate (<abbrev xmlns:xlink="http://www.w3.org/1999/xlink" xlink:title="width of zygomatic plate" xlink:type="simple">WZP</abbrev>)</td><td rowspan="1" colspan="1">1.6, 2.0</td><td rowspan="1" colspan="1">2.0-2.3 (2.1 ± 0.1)</td><td rowspan="1" colspan="1">2.3-2.8 (2.5 ± 0.2)</td></tr><tr><td rowspan="1" colspan="1">Upper diastema length (<abbrev xmlns:xlink="http://www.w3.org/1999/xlink" xlink:title="upper diastema length" xlink:type="simple">UDL</abbrev>)</td><td rowspan="1" colspan="1">5.9, 6.3</td><td rowspan="1" colspan="1">6.9-7.7 (7.3 ± 0.3)</td><td rowspan="1" colspan="1">7.4-8.8 (8.2 ± 0.4)</td></tr><tr><td rowspan="1" colspan="1">Length of maxillary tooth row (<abbrev xmlns:xlink="http://www.w3.org/1999/xlink" xlink:title="length of maxillary tooth row" xlink:type="simple">MxTL</abbrev>)</td><td rowspan="1" colspan="1">3.4, 3.4</td><td rowspan="1" colspan="1">3.8-4.3 (4.0 ± 0.2)</td><td rowspan="1" colspan="1">4.0-4.3 (4.2 ± 0.1)</td></tr><tr><td rowspan="1" colspan="1">Depth of dentary (<abbrev xmlns:xlink="http://www.w3.org/1999/xlink" xlink:title="depth of dentary" xlink:type="simple">DD</abbrev>)</td><td rowspan="1" colspan="1">5.4, 5.0</td><td rowspan="1" colspan="1">5.5-5.8 (5.8 ± 0.3)</td><td rowspan="1" colspan="1">6.0-7.2 (6.6 ± 0.4)</td></tr><tr><td rowspan="1" colspan="1">Mandible length (<abbrev xmlns:xlink="http://www.w3.org/1999/xlink" xlink:title="mandible length" xlink:type="simple">MnL</abbrev>)</td><td rowspan="1" colspan="1">11.9, 12.1</td><td rowspan="1" colspan="1">13.4-14.6 (14.3 ± 0.4)</td><td rowspan="1" colspan="1">15.0-16.1 (15.4 ± 0.6)</td></tr><tr><td rowspan="1" colspan="1">Lower diastema length (<abbrev xmlns:xlink="http://www.w3.org/1999/xlink" xlink:title="lower diastema length" xlink:type="simple">LDL</abbrev>)</td><td rowspan="1" colspan="1">3.5, 3.3</td><td rowspan="1" colspan="1">4.0-4.7 (4.2 ± 0.2)</td><td rowspan="1" colspan="1">3.3-4.4 (4.0 ± 0.3)</td></tr><tr><td rowspan="1" colspan="1">Length of mandibular tooth row (<abbrev xmlns:xlink="http://www.w3.org/1999/xlink" xlink:title="length of mandibular tooth row" xlink:type="simple">MnTL</abbrev>)</td><td rowspan="1" colspan="1">3.0, 3.0</td><td rowspan="1" colspan="1">3.4-3.7 (3.6 ± 0.1)</td><td rowspan="1" colspan="1">3.9-4.2 (4.1 ± 0.1)</td></tr></tbody></table></table-wrap><p>In comparison to <italic><tp:taxon-name><tp:taxon-name-part taxon-name-part-type="genus" reg="Mus">M.</tp:taxon-name-part> <tp:taxon-name-part taxon-name-part-type="species" reg="fernandoni">fernandoni</tp:taxon-name-part></tp:taxon-name></italic>, the skull of <italic><tp:taxon-name><tp:taxon-name-part taxon-name-part-type="genus" reg="Mus">M.</tp:taxon-name-part> <tp:taxon-name-part taxon-name-part-type="species" reg="dumbara">dumbara</tp:taxon-name-part></tp:taxon-name></italic> is small (Table <xref ref-type="table" rid="T4">4</xref>). The moderately prominent supraorbital ridge which is clearer at the junction between parietal and frontal upon the orbit in <italic><tp:taxon-name><tp:taxon-name-part taxon-name-part-type="genus" reg="Mus">M.</tp:taxon-name-part> <tp:taxon-name-part taxon-name-part-type="species" reg="dumbara">dumbara</tp:taxon-name-part></tp:taxon-name></italic> is also a distinguishing feature compared to the prominent supraorbital ridge of <italic><tp:taxon-name><tp:taxon-name-part taxon-name-part-type="genus" reg="Mus">M.</tp:taxon-name-part> <tp:taxon-name-part taxon-name-part-type="species" reg="fernandoni">fernandoni</tp:taxon-name-part></tp:taxon-name></italic>, along the frontal (Fig. <xref ref-type="fig" rid="F6">6</xref>). Nasals protrude further from the incisors in <italic><tp:taxon-name><tp:taxon-name-part taxon-name-part-type="genus" reg="Mus">M.</tp:taxon-name-part> <tp:taxon-name-part taxon-name-part-type="species" reg="dumbara">dumbara</tp:taxon-name-part></tp:taxon-name></italic> while they are shorter in <italic><tp:taxon-name><tp:taxon-name-part taxon-name-part-type="genus" reg="Mus">M.</tp:taxon-name-part> <tp:taxon-name-part taxon-name-part-type="species" reg="fernandoni">fernandoni</tp:taxon-name-part></tp:taxon-name></italic>.</p><p><italic><tp:taxon-name><tp:taxon-name-part taxon-name-part-type="genus" reg="Mus">Mus</tp:taxon-name-part> <tp:taxon-name-part taxon-name-part-type="species" reg="dumbara">dumbara</tp:taxon-name-part></tp:taxon-name></italic> differs from all <italic><tp:taxon-name><tp:taxon-name-part taxon-name-part-type="subgenus" reg="Pyromys">Pyromys</tp:taxon-name-part></tp:taxon-name></italic> species by having a tail longer than <abbrev xmlns:xlink="http://www.w3.org/1999/xlink" xlink:title="combined head and body length" xlink:type="simple">HBL</abbrev> in comparison to the others having tails shorter than <abbrev xmlns:xlink="http://www.w3.org/1999/xlink" xlink:title="combined head and body length" xlink:type="simple">HBL</abbrev> (<xref ref-type="bibr" rid="B1">Bennett 1832</xref>; <xref ref-type="bibr" rid="B51">Wroughton 1912</xref>; <xref ref-type="bibr" rid="B45">Thomas 1914</xref>; <xref ref-type="bibr" rid="B34">Mohapatra et al. 2021</xref>). Similar to that of <italic><tp:taxon-name><tp:taxon-name-part taxon-name-part-type="genus" reg="Mus">M.</tp:taxon-name-part> <tp:taxon-name-part taxon-name-part-type="species" reg="fernandoni">fernandoni</tp:taxon-name-part></tp:taxon-name></italic> all these species have prominent supraorbital ridges running along the side of parietal and frontal up to anterior margin of frontal, hence differ from supraorbital ridge of <italic><tp:taxon-name><tp:taxon-name-part taxon-name-part-type="genus" reg="Mus">M.</tp:taxon-name-part> <tp:taxon-name-part taxon-name-part-type="species" reg="dumbara">dumbara</tp:taxon-name-part></tp:taxon-name></italic>.</p><p>According to the original description, <italic><tp:taxon-name><tp:taxon-name-part taxon-name-part-type="genus" reg="Mus">M.</tp:taxon-name-part> <tp:taxon-name-part taxon-name-part-type="species" reg="shortridgei">shortridgei</tp:taxon-name-part></tp:taxon-name></italic> is a relatively large mouse with a <abbrev xmlns:xlink="http://www.w3.org/1999/xlink" xlink:title="combined head and body length" xlink:type="simple">HBL</abbrev> of 122 mm (range 110–125); <abbrev xmlns:xlink="http://www.w3.org/1999/xlink" xlink:title="tail length" xlink:type="simple">TL</abbrev> 101 (85–103); <abbrev xmlns:xlink="http://www.w3.org/1999/xlink" xlink:title="hind foot length" xlink:type="simple">HFL</abbrev> 21.5 (20–22); <abbrev xmlns:xlink="http://www.w3.org/1999/xlink" xlink:title="ear height" xlink:type="simple">EH</abbrev> 17.5 (17–19) (<xref ref-type="bibr" rid="B45">Thomas 1914</xref>). The <abbrev xmlns:xlink="http://www.w3.org/1999/xlink" xlink:title="greatest length of skull" xlink:type="simple">GL</abbrev> of skull of type specimen is 30 mm (<xref ref-type="bibr" rid="B45">Thomas 1914</xref>) and <xref ref-type="bibr" rid="B25">Marshall (1977)</xref> reports an average skull size of 28 mm with incisive foramina long and averaging 6.7 mm. All other <italic><tp:taxon-name><tp:taxon-name-part taxon-name-part-type="subgenus" reg="Pyromys">Pyromys</tp:taxon-name-part></tp:taxon-name></italic> species including <italic><tp:taxon-name><tp:taxon-name-part taxon-name-part-type="genus" reg="Mus">M.</tp:taxon-name-part> <tp:taxon-name-part taxon-name-part-type="species" reg="dumbara">dumbara</tp:taxon-name-part></tp:taxon-name></italic> are smaller than <italic><tp:taxon-name><tp:taxon-name-part taxon-name-part-type="genus" reg="Mus">M.</tp:taxon-name-part> <tp:taxon-name-part taxon-name-part-type="species" reg="shortridgei">shortridgei</tp:taxon-name-part></tp:taxon-name></italic> (except some specimens of <italic><tp:taxon-name><tp:taxon-name-part taxon-name-part-type="genus" reg="Mus">M.</tp:taxon-name-part> <tp:taxon-name-part taxon-name-part-type="species" reg="platythrix">platythrix</tp:taxon-name-part></tp:taxon-name></italic>) and bears incisive foramina which are shorter than 6.5 mm.</p><p><italic><tp:taxon-name><tp:taxon-name-part taxon-name-part-type="genus" reg="Mus">Mus</tp:taxon-name-part> <tp:taxon-name-part taxon-name-part-type="species" reg="phillipsi">phillipsi</tp:taxon-name-part></tp:taxon-name></italic> is a small mouse, with <abbrev xmlns:xlink="http://www.w3.org/1999/xlink" xlink:title="combined head and body length" xlink:type="simple">HBL</abbrev> of 79.0 mm, <abbrev xmlns:xlink="http://www.w3.org/1999/xlink" xlink:title="tail length" xlink:type="simple">TL</abbrev> of 60.0 mm, <abbrev xmlns:xlink="http://www.w3.org/1999/xlink" xlink:title="hind foot length" xlink:type="simple">HFL</abbrev> of 14.0 mm, <abbrev xmlns:xlink="http://www.w3.org/1999/xlink" xlink:title="condylobasal length" xlink:type="simple">CL</abbrev> 21.5 mm; <abbrev xmlns:xlink="http://www.w3.org/1999/xlink" xlink:title="basilar length" xlink:type="simple">BSL</abbrev> 18 mm; <abbrev xmlns:xlink="http://www.w3.org/1999/xlink" xlink:title="width of braincase" xlink:type="simple">WB</abbrev> 11 mm; <abbrev xmlns:xlink="http://www.w3.org/1999/xlink" xlink:title="upper diastema length" xlink:type="simple">UDL</abbrev> 6.5 mm; <abbrev xmlns:xlink="http://www.w3.org/1999/xlink" xlink:title="length of maxillary tooth row" xlink:type="simple">MxTL</abbrev> 3.7 mm reported for the holotype specimen (<xref ref-type="bibr" rid="B51">Wroughton 1912</xref>), comparable to <italic><tp:taxon-name><tp:taxon-name-part taxon-name-part-type="genus" reg="Mus">M.</tp:taxon-name-part> <tp:taxon-name-part taxon-name-part-type="species" reg="dumbara">dumbara</tp:taxon-name-part></tp:taxon-name></italic> (Tables <xref ref-type="table" rid="T3">3</xref>, <xref ref-type="table" rid="T4">4</xref>). It differs from <italic><tp:taxon-name><tp:taxon-name-part taxon-name-part-type="genus" reg="Mus">M.</tp:taxon-name-part> <tp:taxon-name-part taxon-name-part-type="species" reg="dumbara">dumbara</tp:taxon-name-part></tp:taxon-name></italic> by having a shorter tail in addition to its unique supraorbital ridge that diverges more abruptly when passing backwards from interorbital region that the parieto-frontal area appears ‘pyriform’ instead of evenly and gradually broadening backwards as in all other <italic><tp:taxon-name><tp:taxon-name-part taxon-name-part-type="subgenus" reg="Pyromys">Pyromys</tp:taxon-name-part></tp:taxon-name></italic> species including <italic><tp:taxon-name><tp:taxon-name-part taxon-name-part-type="genus" reg="Mus">M.</tp:taxon-name-part> <tp:taxon-name-part taxon-name-part-type="species" reg="dumbara">dumbara</tp:taxon-name-part></tp:taxon-name></italic> (Fig. <xref ref-type="fig" rid="F8">8</xref>; <xref ref-type="bibr" rid="B51">Wroughton 1912</xref>).</p><fig id="F8" position="float" orientation="portrait"><object-id xmlns:xlink="http://www.w3.org/1999/xlink" content-type="doi" xlink:type="simple">10.3897/zookeys.1280.163907.figure8</object-id><object-id xmlns:xlink="http://www.w3.org/1999/xlink" content-type="arpha" xlink:type="simple">8C9F7E84-5FF3-57EB-9F9D-37593F8C2260</object-id><label>Figure 8.</label><caption><p>Shapes of parieto-frontal area and supraorbital ridge of <italic><tp:taxon-name><tp:taxon-name-part taxon-name-part-type="genus" reg="Mus">Mus</tp:taxon-name-part> <tp:taxon-name-part taxon-name-part-type="species" reg="phillipsi">phillipsi</tp:taxon-name-part></tp:taxon-name></italic>, <italic><tp:taxon-name><tp:taxon-name-part taxon-name-part-type="genus" reg="Mus">M.</tp:taxon-name-part> <tp:taxon-name-part taxon-name-part-type="species" reg="platythrix">platythrix</tp:taxon-name-part></tp:taxon-name></italic>, and <italic><tp:taxon-name><tp:taxon-name-part taxon-name-part-type="genus" reg="Mus">M.</tp:taxon-name-part> <tp:taxon-name-part taxon-name-part-type="species" reg="dumbara">dumbara</tp:taxon-name-part></tp:taxon-name></italic>, from left to right.</p></caption><graphic xmlns:xlink="http://www.w3.org/1999/xlink" xlink:href="zookeys-1280-265_article-163907__-g008.jpg" id="oo_1657689.jpg" position="float" orientation="portrait" xlink:type="simple"><uri content-type="original_file" xlink:type="simple">https://binary.pensoft.net/fig/1657689</uri></graphic></fig><p><italic><tp:taxon-name><tp:taxon-name-part taxon-name-part-type="genus" reg="Mus">Mus</tp:taxon-name-part> <tp:taxon-name-part taxon-name-part-type="species" reg="dumbara">dumbara</tp:taxon-name-part></tp:taxon-name></italic> is distinctly different from both <italic><tp:taxon-name><tp:taxon-name-part taxon-name-part-type="genus" reg="Mus">M.</tp:taxon-name-part> <tp:taxon-name-part taxon-name-part-type="species" reg="platythrix">platythrix</tp:taxon-name-part></tp:taxon-name></italic> and <italic><tp:taxon-name><tp:taxon-name-part taxon-name-part-type="genus" reg="Mus">M.</tp:taxon-name-part> <tp:taxon-name-part taxon-name-part-type="species" reg="saxicola">saxicola</tp:taxon-name-part></tp:taxon-name></italic>. Both <italic><tp:taxon-name><tp:taxon-name-part taxon-name-part-type="genus" reg="Mus">M.</tp:taxon-name-part> <tp:taxon-name-part taxon-name-part-type="species" reg="platythrix">platythrix</tp:taxon-name-part></tp:taxon-name></italic> and <italic><tp:taxon-name><tp:taxon-name-part taxon-name-part-type="genus" reg="Mus">M.</tp:taxon-name-part> <tp:taxon-name-part taxon-name-part-type="species" reg="saxicola">saxicola</tp:taxon-name-part></tp:taxon-name></italic> are larger than <italic><tp:taxon-name><tp:taxon-name-part taxon-name-part-type="genus" reg="Mus">M.</tp:taxon-name-part> <tp:taxon-name-part taxon-name-part-type="species" reg="dumbara">dumbara</tp:taxon-name-part></tp:taxon-name></italic>. The type specimen of <italic><tp:taxon-name><tp:taxon-name-part taxon-name-part-type="genus" reg="Mus">M.</tp:taxon-name-part> <tp:taxon-name-part taxon-name-part-type="species" reg="platythrix">platythrix</tp:taxon-name-part></tp:taxon-name></italic> is medium sized with a <abbrev xmlns:xlink="http://www.w3.org/1999/xlink" xlink:title="combined head and body length" xlink:type="simple">HBL</abbrev> of 82.55 mm, <abbrev xmlns:xlink="http://www.w3.org/1999/xlink" xlink:title="tail length" xlink:type="simple">TL</abbrev> of 76.2 mm, <abbrev xmlns:xlink="http://www.w3.org/1999/xlink" xlink:title="hind foot length" xlink:type="simple">HFL</abbrev> of 19.05 mm and <abbrev xmlns:xlink="http://www.w3.org/1999/xlink" xlink:title="ear height" xlink:type="simple">EH</abbrev> of 12.7 mm (<xref ref-type="bibr" rid="B1">Bennett 1832</xref>). However, the size range could reach as much as <italic><tp:taxon-name><tp:taxon-name-part taxon-name-part-type="genus" reg="Mus">M.</tp:taxon-name-part> <tp:taxon-name-part taxon-name-part-type="species" reg="shortridgei">shortridgei</tp:taxon-name-part></tp:taxon-name></italic>, with a skull size ranging from 26–30 mm but with a shorter incisive foramina averaging 5.9 mm (<xref ref-type="bibr" rid="B25">Marshall 1977</xref>). <italic><tp:taxon-name><tp:taxon-name-part taxon-name-part-type="genus" reg="Mus">Mus</tp:taxon-name-part> <tp:taxon-name-part taxon-name-part-type="species" reg="saxicola">saxicola</tp:taxon-name-part></tp:taxon-name></italic> is also a medium sized rodent. Both <italic><tp:taxon-name><tp:taxon-name-part taxon-name-part-type="genus" reg="Mus">M.</tp:taxon-name-part> <tp:taxon-name-part taxon-name-part-type="species" reg="platythrix">platythrix</tp:taxon-name-part></tp:taxon-name></italic> and <italic><tp:taxon-name><tp:taxon-name-part taxon-name-part-type="genus" reg="Mus">M.</tp:taxon-name-part> <tp:taxon-name-part taxon-name-part-type="species" reg="saxicola">saxicola</tp:taxon-name-part></tp:taxon-name></italic> have elongated anterior cusp (t2) of first upper molar (<abbrev xmlns:xlink="http://www.w3.org/1999/xlink" xlink:title="first molar" xlink:type="simple">M1</abbrev>). In addition, <italic><tp:taxon-name><tp:taxon-name-part taxon-name-part-type="genus" reg="Mus">M.</tp:taxon-name-part> <tp:taxon-name-part taxon-name-part-type="species" reg="saxicola">saxicola</tp:taxon-name-part></tp:taxon-name></italic> have an anterior accessory cusp on t2 (Fig. <xref ref-type="fig" rid="F9">9</xref>). <italic><tp:taxon-name><tp:taxon-name-part taxon-name-part-type="genus" reg="Mus">Mus</tp:taxon-name-part> <tp:taxon-name-part taxon-name-part-type="species" reg="dumbara">dumbara</tp:taxon-name-part></tp:taxon-name></italic> and other <italic><tp:taxon-name><tp:taxon-name-part taxon-name-part-type="subgenus" reg="Pyromys">Pyromys</tp:taxon-name-part></tp:taxon-name></italic> species lack the elongated anterior cusp. <italic><tp:taxon-name><tp:taxon-name-part taxon-name-part-type="genus" reg="Mus">Mus</tp:taxon-name-part> <tp:taxon-name-part taxon-name-part-type="species" reg="saxicola">saxicola</tp:taxon-name-part></tp:taxon-name></italic> also has a characteristically narrow mesopterygoid fossa in comparison to broader mesopterygoid fossa in other <italic><tp:taxon-name><tp:taxon-name-part taxon-name-part-type="subgenus" reg="Pyromys">Pyromys</tp:taxon-name-part></tp:taxon-name></italic> species (Fig. <xref ref-type="fig" rid="F9">9</xref>).</p><fig id="F9" position="float" orientation="portrait"><object-id xmlns:xlink="http://www.w3.org/1999/xlink" content-type="doi" xlink:type="simple">10.3897/zookeys.1280.163907.figure9</object-id><object-id xmlns:xlink="http://www.w3.org/1999/xlink" content-type="arpha" xlink:type="simple">81C172D7-85F2-5562-825B-84E961852E6C</object-id><label>Figure 9.</label><caption><p>Part of the ventral view of cranium of: (on the Left) <italic><tp:taxon-name><tp:taxon-name-part taxon-name-part-type="genus" reg="Mus">Mus</tp:taxon-name-part> <tp:taxon-name-part taxon-name-part-type="species" reg="saxicola">saxicola</tp:taxon-name-part></tp:taxon-name></italic> showing the elongated anterior cusp (t2) of first upper molar (<abbrev xmlns:xlink="http://www.w3.org/1999/xlink" xlink:title="first molar" xlink:type="simple">M1</abbrev>) with an anterior accessory cusp (<bold>A</bold>) and a narrow mesopterygoid fossa (<bold>B</bold>) in comparison to (on the Right) other <italic><tp:taxon-name><tp:taxon-name-part taxon-name-part-type="subgenus" reg="Pyromys">Pyromys</tp:taxon-name-part></tp:taxon-name></italic> species with <abbrev xmlns:xlink="http://www.w3.org/1999/xlink" xlink:title="first molar" xlink:type="simple">M1</abbrev> lacking the elongation of anterior cusp (t2) and a broader mesopterygoid fossa (<xref ref-type="bibr" rid="B25">Marshall 1977</xref>).</p></caption><graphic xmlns:xlink="http://www.w3.org/1999/xlink" xlink:href="zookeys-1280-265_article-163907__-g009.jpg" id="oo_1657690.jpg" position="float" orientation="portrait" xlink:type="simple"><uri content-type="original_file" xlink:type="simple">https://binary.pensoft.net/fig/1657690</uri></graphic></fig></tp:treatment-sec><tp:treatment-sec sec-type="Variation"><title>Variation.</title><p>Both specimens were of approximately the same size (<abbrev xmlns:xlink="http://www.w3.org/1999/xlink" xlink:title="combined head and body length" xlink:type="simple">HBL</abbrev>: 74.3, 77.8; <abbrev xmlns:xlink="http://www.w3.org/1999/xlink" xlink:title="tail length" xlink:type="simple">TL</abbrev>: 79.7, 81.0), had the same pelage colour and texture and skull dimensions and characteristics. There is a slight difference in the extent of incisive foramina penetration between first molars in the two specimens, where 2026.01.01NH has a deeper penetration, a little beyond the first cusp of the first molar while in 2026.01.02NH, the foramina stop in the middle region of the first cusp of the first molar.</p></tp:treatment-sec><tp:treatment-sec sec-type="Etymology"><title>Etymology.</title><p>The species name dumbara is an eponym for the region it inhabits, Dumbara Mountain Range in Sri Lanka, treated here as a noun in apposition.</p></tp:treatment-sec><ref-list><ref id="B36"><mixed-citation xmlns:xlink="http://www.w3.org/1999/xlink" xlink:type="simple">Musser GG, Lunde DP, Son NT (2006) Description of a new genus and species of rodent (<tp:taxon-name><tp:taxon-name-part taxon-name-part-type="subfamily">Murinae</tp:taxon-name-part></tp:taxon-name>, <tp:taxon-name><tp:taxon-name-part taxon-name-part-type="family">Muridae</tp:taxon-name-part></tp:taxon-name>, <tp:taxon-name><tp:taxon-name-part taxon-name-part-type="order">Rodentia</tp:taxon-name-part></tp:taxon-name>) from the Tower Karst Region of Northeastern Vietnam. American Museum Novitates 3517: 1–41. <ext-link xlink:href="10.1206/0003-0082(2006)3517%5B1:doanga%5D2.0.co;2" ext-link-type="doi" xlink:type="simple">https://doi.org/10.1206/0003-0082(2006)3517[1:doanga]2.0.co;2</ext-link></mixed-citation></ref><ref id="B1"><mixed-citation xmlns:xlink="http://www.w3.org/1999/xlink" xlink:type="simple">Bennett ET (1832) Specimens preserved in spirit were exhibited of two species of <italic><tp:taxon-name><tp:taxon-name-part taxon-name-part-type="subgenus">Mus</tp:taxon-name-part></tp:taxon-name></italic> collected by Lieut.-Col. Sykes in Dukhun. Proceedings of the Zoological Society of London 1832(20): 121–122. <ext-link xlink:href="10.1111/j.1469-7998.1832.tb06339.x" ext-link-type="doi" xlink:type="simple">https://doi.org/10.1111/j.1469-7998.1832.tb06339.x</ext-link></mixed-citation></ref><ref id="B51"><mixed-citation xmlns:xlink="http://www.w3.org/1999/xlink" xlink:type="simple">Wroughton RC (1912) Some new Indian Mammals. Journal of the Bombay Natural History Society 21: 767–773. <ext-link xlink:href="10.5281/zenodo.18030155" ext-link-type="doi" xlink:type="simple">https://doi.org/10.5281/zenodo.18030155</ext-link></mixed-citation></ref><ref id="B45"><mixed-citation xmlns:xlink="http://www.w3.org/1999/xlink" xlink:type="simple">Thomas O (1914) Scientific results of the mammal survey. No. VII. Journal of the Bombay Natural History Society 23(1): 23–31.</mixed-citation></ref><ref id="B34"><mixed-citation xmlns:xlink="http://www.w3.org/1999/xlink" xlink:type="simple">Mohapatra PP, Talmale SS, Sarkar V, Dutta SK (2021) First record of Wroughton’s Small Spiny Mouse <italic><tp:taxon-name><tp:taxon-name-part taxon-name-part-type="genus">Mus</tp:taxon-name-part> <tp:taxon-name-part taxon-name-part-type="species">phillipsi</tp:taxon-name-part></tp:taxon-name></italic> Wroughton, 1912 (<tp:taxon-name><tp:taxon-name-part taxon-name-part-type="order">Rodentia</tp:taxon-name-part></tp:taxon-name>: <tp:taxon-name><tp:taxon-name-part taxon-name-part-type="family">Muridae</tp:taxon-name-part></tp:taxon-name>) from Odisha, India with notes on diversity and distribution of other rodents. Journal of Threatened Taxa 13(2): 17611–17618. <ext-link xlink:href="10.11609/jott.4989.13.2.17611-17618" ext-link-type="doi" xlink:type="simple">https://doi.org/10.11609/jott.4989.13.2.17611-17618</ext-link></mixed-citation></ref><ref id="B25"><mixed-citation xmlns:xlink="http://www.w3.org/1999/xlink" xlink:type="simple">Marshall JT (1977) A synopsis of Asian species of <italic><tp:taxon-name><tp:taxon-name-part taxon-name-part-type="subgenus">Mus</tp:taxon-name-part></tp:taxon-name></italic> (<tp:taxon-name><tp:taxon-name-part taxon-name-part-type="order">Rodentia</tp:taxon-name-part></tp:taxon-name>, <tp:taxon-name><tp:taxon-name-part taxon-name-part-type="family">Muridae</tp:taxon-name-part></tp:taxon-name>). Bulletin of the American Museum of Natural History 158(3): 173–220.</mixed-citation></ref></ref-list></tp:taxon-treatment>
